# Supplementary material for: Active transport enables protein condensation in cells
Source: Sci Adv. 2025 May 23;11(21):eadv7875. doi: 10.1126/sciadv.adv7875 (PMC12101484; doi:10.1126/sciadv.adv7875)
Supplement: Supplementary file 2 — Movies S1 to S4 [file sciadv.adv7875_movies_s1_to_s4.zip]

Archive with 4 entries (4 files):
- adv7875_movie_s1.mp4
- adv7875_movie_s2.mp4
- adv7875_movie_s3.mp4
- adv7875_movie_s4.mp4
